# Supplementary material for: A clustering of heterozygous missense variants in the crucial chromatin modifier WDR5 defines a new neurodevelopmental disorder
Source: HGG Adv. 2022 Nov 1;4(1):100157. doi: 10.1016/j.xhgg.2022.100157 (PMC9673101; doi:10.1016/j.xhgg.2022.100157)
Supplement: Table S1. Clinical information and variant details of individuals with WDR5 variants [file mmc2.xlsx]

## Sheet: Blad1
Individual	Individual 1	Individual 2	Individual 3	Individual 4	Individual 5	Individual 6	Individual 7	Individual 8	Individual 9	Individual 10	Individual 11	Individual 12
Molecular characteristics
cDNA (NM_017588.2)	c.505C>G	c.586C>T	c.586C>T	c.602C>T	c.623C>T	c.623C>T	c.623C>T	c.623C>T	c.623C>T	c.637G>A	c.734A>G	c.742-2del
Predicted protein effect	p.(Ala169Pro)	p.(Arg196Cys)	p.(Arg196Cys)	p.(Ala201Val)	p.(Thr208Met)	p.(Thr208Met)	p.(Thr208Met)	p.(Thr208Met)	p.(Thr208Met)	p.(Asp213Asn)	p.(Lys245Arg)	p.(?)
PMID with sequencing methods	24123792	25847626	25533962	25533962	26299366 and 29463886	26299366	29681102	30462361	34494102	29737001	27616483	25356966
Inheritance	De novo	De novo	De novo	De novo	De novo	De novo	De novo	De novo	De novo	De novo	De novo	De novo
Other SNV/CNV reported (hg19)	No	No	No	chr4:(41,459,887-41,951,637)x3 de novo	No	No	No	No	TNFRSF13B (NM_012452.2):c.310T>C, p.(Cys104Arg)	chr12:(1,944,805-1,985,246)x1	No	No
CADD score (v1.4)	25.8	34	34	23.1	26.4	26.4	26.4	26.4	26.4	22.8	23
SIFT score	deleterious (0)	deleterious (0)	deleterious (0)	tolerated (score 0.1)	deleterious (0)	deleterious (0)	deleterious (0)	deleterious (0)	deleterious (0)	tolerated (0.12)	tolerated (0.42)
PolyPhen-2	Probably damaging (1.000)	Probably damaging (1.000)	Probably damaging (1.000)	Benign (0.029)	Probably damaging (0.997)	Probably damaging (0.997)	Probably damaging (0.997)	Probably damaging (0.997)	Probably damaging (0.997)	Benign (0.013)	Benign (0.000)
Clinical characterisation
Gender	Female	Female	Male	Male	Female	Male	Male	Female	Female	Female	Female	Male
Age (at last physical examination)	36 y	6,5 y	16y	10 y	11 y	25 y	50 y	17 y	15y	3 y	6 y	4y 1m
Height	+0,5 SD	+3 SD	0.75 SD	-1.75 SD	0 SD	+3 SD	+0,5 SD	+1,5 SD	-0,5 SD	-1 SD	-2,5 SD	-2 SD
Weight (for height)	+2 SD	+1,5 SD	0 SD	-1.25 SD	-0,75 SD	+5 SD	+2 SD	+1,5 SD	-3 SD	+2 SD	-0,5 SD	0 SD
Head circumference	+0,5 SD	+1,5 SD	-0,75 SD	-1 SD	0 SD	+4 SD	-0,5 SD	-1,5 SD	0 SD	-2 SD	+1 SD	-1 SD
Developmental delay	Yes	Yes	Yes	Yes	Yes	Yes	Yes	Yes	Yes	Yes	Yes	Yes
Intellectual disability	Mild	Moderate	Moderate	No	Moderate	Borderline	Mild	Moderate	Moderate	Moderate	Mild	No
Delayed motor development	Yes	Yes	Yes	Yes	Yes	Yes	Yes	Yes	Yes	No	Yes	fine motor delay; normal gross motor
Walking independently	20 months	31 months	21 months	40 months	18 months	16 months	17 months	19 months	24 months	18 months	12 months	12 months
Speech delays	Yes	Yes	Yes	Yes	Yes	Yes	Yes	Yes	Yes	Yes	Yes	No
Details speech development	unknown	no speech; at the age of 6.5y only two words	speech and language delays, nasal speech, oromotor difficulties, dribbling	Minimal speech due to severe micrognathia/jaw dysplasia	Verbal dyspraxia, mixed language disorder, nasal speech	Yes, severe mixed language disorder, nasal speech	Persistent stuttering, nasal speech	No speech	No speech	Expressive language disorder	Speech delays, nasal speech	Mild articulation errors s/p cleft palate repair
Autism spectrum disorder (ASD)	ASD diagnosis	ASD diagnosis	ASD diagnosis	No	No	ASD suspected	No	ASD diagnosis	No	ASD suspected	No	No
ADHD	No	No	ADHD diagnosis	No	No	ADHD diagnosis	No	No	No	ADHD suspected	No	No
Hypotonia	No	Yes	Yes	No	Yes	No	No	Yes	No	Yes	Yes	No
Brain MRI	not performed	normal (1y11m and 6y)	Mild ventricular dilatation with thinning of the posterior corpus callosum (4y)	normal (11y)	Subtle grey matter heterotopias in margins frontal horns (12y)	normal (11y)	not performed	Normal (17y)	Arnold-Chiari malformation	Periventricular gliosis right>left (2y3m)	not performed	not performed
Epilepsy	Yes, absences since age 4y	No; EEG (7y): epileptic activity during sleep	Yes, absence seizures, resolved in teenage years	No	Yes, seizure disorder since age 4y	Yes, epileptic episodes in childhood. Medication discontinued at age 17y	Convulsions after surgery in early childhood, medication discontinued at age 10y. At age 53y diagnosed with epilepsy again, requiring medication.	Yes, refractory generalized myoclonic epilepsy	Yes, generalised tonic-clonic seizures	No	No	No
Skeleton/limb abnormalities	Severe syndactyly 2-3	No	No	Hemivertebra L5, kyphosis (possibly secondary to hemivertebra); scoliosis affecting mobility	Bilateral clubfeet	Single palmar creases, 5th digit clinodactyly	Osteoporosis	No	Scoliosis	Hemihypertrophy left leg, scoliosis	Small middle phalange and mild clinodactyly of 5th digit bilaterally. Single palmar creases, fetal finger pads. Syndactyly 2-3. In-toeing and femoral anteversion.	Right arm: radial hypoplasia, absent thumb. Left hand: 4 metacarpals, hypoplastic thumb bones, soft tissue syndactyly dig 1-2. Butterfly vertebra T7. Cleft palate. Normal lower extremities.
Heart abnormalities	No	No	No	No	No	No	Bicuspid aortic valve and aortic insufficiency, reduced left venctricular function, ablation (because of arrhytmia)	Unknown	No	Left ventricular non compaction cardiomyopathy	No (except for history of patent foramen ovale and pulmonary hypertension in newborn period)	Left ventricular non compaction cardiomyopathy, Bilateral superior vena cava
Vision problems	No	No	No	No	No	No	Has glasses, details unknown.	No	No	Strabismus (right side)	Anisometropic amblyopia right eye, bilateral hyperopia with astigmatism	No
Hearing loss	No	No	No	Conductive hearing loss, severe meatal stenosis	No	No	No	No	No	No	Left ear: mild primarily conductive hearing loss. Right ear: mild mixed hearing loss at 250 Hz only.	No
Facial dysmorphisms	Thin lips and mild prognatism.	High forehead, large eyes, wide eyebrows, large nasal tip, hypoplastic alae nasi, mildly dysplastic ears. Sparse and thin hair.	No	Severe micrognathia and small mouth requiring tracheostomy. Low-set posteriorly rotated ears, tiny meatus bilaterally. Dermatofibrosarcomas.	No	Upslanting palpebral fissures	Low set ears, long philtrum, full lips.	No	Hypertelorism, downslanting palpebral fissures, prominent forehead	Wide-set eyes, synophrys, long eyelashes. Lobeless posteriorly rotated ears, underdeveloped antitragus. Flattened nasal tip, large anteverted nares. Thin lip vermilion.	Micrognathia, small mouth. High palate, dimples on sides of the mouth. Thin upper lip. Ptosis.	Cleft of the soft palate, micrognathia, thin vermillion of the upper lip, malar hypoplasia, ptosis, posteriorly rotated ears
Frequent infections	No	No	No	No	Frequent ear infections. Pneumonia in history.	Frequent ear infections.	No	No	Yes. Diagnosis of combined immunodeficiency, receives IVIG	No	Recurrent sinopulmonary infections, including numerous episodes of pneumonia.	No
Other	No	Two small cafe-au-lait spots	No	Ulcerative colitis aged 16; severe anaemia in response to sulphasalazine (resolved on withdrawal)	Gets dehydrated easily. Kidney reflux as a child.	Dry skin, mottled feet. Progressive overgrowth.	No	Primary amenorrhea, constipation, sleep disturbances	Thrombocytopaenia. Ataxia in childhood, which has resolved	Truncal ataxia. Hypertrichosis of the back. Left inguinal hemangioma	Reflux, dysfagia.	No
